# Supplementary material for: IL-8+ neutrophils drive inexorable inflammation in severe alcohol-associated hepatitis
Source: J Clin Invest. 2024 Mar 19;134(9):e178616. doi: 10.1172/JCI178616 (PMC11060723; doi:10.1172/JCI178616)
Supplement: Supporting data values [file jci-134-178616-s232.xlsx]

## Sheet: Fig. 1D
Neu per field		IL-8+ Neu per field		IL-8+ Neu/Total Neu (%)
Alcoholic Cirrhosis	Alcoholic Hepatitis	Alcoholic Cirrhosis	Alcoholic Hepatitis	Alcoholic Cirrhosis	Alcoholic Hepatitis
208	251	34	143	16.35	56.97
229	243	53	173	23.14	71.19
124	556	54	397	43.55	71.4
187	446	66	357	35.29	80.04
4	608	0	525	0	86.35
47	556	4	509	8.51	91.55
109	134	28	125	25.69	93.28
43	159	5	60	11.63	37.74
118	401	8	282	6.78	70.32
12	367	0	260	0	70.84
2	382	0	311	0	81.41
4	294	0	224	0	76.19

## Sheet: Fig. S3A
IL-8+ cells/total WBC (%)		IL-8+ cells/total liver NPC (%)
Alcoholic Cirrhosis	Alcoholic Hepatitis	Alcoholic Cirrhosis	Alcoholic Hepatitis
0	25	5.66	67.35
0	16.67	2.27	78.95
0	31.58	4.35	62.96
0	13.04	0	75
0	33.33	8	60
0		3.85	65.71
0		0
0		0
		0
		27.27
		16.67
		36.36

## Sheet: Fig. S4A
	Healthy							AC					SAH
CXCL1	24	49	27	112	30	64	56	629	487	165	413	559	1983	1659	2169	789	2016	2340	1348	3823	4483	2143	3051	5630	775
CXCL5	3	5	0	28	6	8	8	124	91	21	50	150	266	188	687	419	471	532	394	548	837	313	326	935	79
CXCL6	43	27	50	188	23	69	97	834	673	346	880	1075	5993	3388	7637	2943	5435	7257	7661	6147	7392	1708	5215	7318	1492
CXCL8	52	27	16	214	36	301	72	1471	1696	293	1649	1135	5175	5759	4838	5938	10296	12248	5105	8974	10929	4449	8331	9086	1412

## Sheet: Fig. S4B
	Healthy						AC						sAH
CXCL1	2.24	4.04	4.36	0.87	4.88		3.15	5.05	3.97	5.24	3.02		4.85	4.44	4.97	5.17	5.72	5.19
CXCL5	0.05	0	0	0	1.82		0.92	1.36	0.58	7.52	0.09		0.78	0.92	1.07	1.91	9.67	5.16
IL-8/CXCL8	0	0	11	0	12.4		27.3	11.8	78.6	0	0.9		104	159.1	66.9	81.4	311.6	361.5
CXCL9	4.18	1.98	1.49	0.55	24.51		13.99	94.74	16.71	31.08	30.06		42.7	39.51	12.09	39.93	94.74	32.09
CXCL10	0.8	0.96	1.3	1.07	0.89		1.24	2.71	0.91	4.65	0.83		1.43	1.33	1.56	1.66	4.34	2.39
CXCL11	0	0	0	0	0.02		0.06	0.16	0.05	0.16	0.01		0.08	0	0.11	0.18	0.16	0.13
